# Supplementary material for: Crystal Structure and Magnetic Properties of Trinuclear Transition Metal Complexes (MnII, CoII, NiII and CuII) with Bridging Sulfonate-Functionalized 1,2,4-Triazole Derivatives
Source: Molecules. 2021 Oct 4;26(19):6020. doi: 10.3390/molecules26196020 (PMC8512707; doi:10.3390/molecules26196020)
Supplement: Supplementary file 1 [file molecules-26-06020-s001.zip]

Archive with 1 entries (1 files):
- molecules-1380646-supplementary.pdf
